# Supplementary material for: Bacterial glycobiology: rhamnose-containing cell wall polysaccharides in Gram-positive bacteria
Source: FEMS Microbiol Rev. 2016 Mar 13;40(4):464–79. doi: 10.1093/femsre/fuw006 (PMC4931226; doi:10.1093/femsre/fuw006)
Supplement: Supplementary Data [file fuw006_supplementary_data.zip]

Archive with 1 entries (1 files):
- Supplementary_Tables.doc
